# Supplementary material for: Ultrasound Characteristics of an Isolated Redundant Foramen Ovale Flap in Fetuses and Its Differential Diagnosis from Aortic Coarctation
Source: J Clin Med. 2026 Apr 21;15(8):3166. doi: 10.3390/jcm15083166 (PMC13117341; doi:10.3390/jcm15083166)
Supplement: Supplementary file 1 [file jcm-15-03166-s001.zip]

Archive with 1 entries (1 files):
- jcm-4149135-Supplementary.pdf
